# Supplementary material for: Physiological Characterization of Sulfolobus acidocaldarius in a Controlled Bioreactor Environment
Source: Int J Environ Res Public Health. 2021 May 21;18(11):5532. doi: 10.3390/ijerph18115532 (PMC8196767; doi:10.3390/ijerph18115532)
Supplement: Supplementary file 1 [file ijerph-18-05532-s001.zip]

Archive with 1 entries (1 files):
- ijerph-1207682-supplementary.pdf
